# Supplementary material for: Targeted Genome Reduction of Pseudomonas aeruginosa Strain PAO1 Led to the Development of Hypovirulent and Hypersusceptible rDNA Hosts
Source: Front Bioeng Biotechnol. 2021 Mar 11;9:640450. doi: 10.3389/fbioe.2021.640450 (PMC7991573; doi:10.3389/fbioe.2021.640450)
Supplement: Supplementary file 2 [file Table_2.XLSX]

## Sheet: P. aeruginosa KO mutants
Target	PA Number	Genome deletion	Deletion size	Putative ORF function	Forward Primer Name	Forward Primer Sequence	Reverse Primer Name	Reverse Primer Sequence	WT PCR Lenght	Mutant PCR lenght	Double strand Sanger confirmed	Whole Genome Sequencing Verification
mexXY	PA2018-2019	From 2208265 to 2212449	4 186 bp	Resistance-Nodulation-Cell Division (RND) multidrug efflux membrane fusion protein MexX precursor and RND multidrug efflux transporter MexY	SMALTIS_SCREEN_mexXY_RD1	CCAGCAACAGGTAGGGAGAA	SMALTIS_SCREEN_mexXY_RD1	CAACGCCGGAAGTTCTC	5 839 bp	1 654 bp	+
mexAB	PA0425-0426	From 472066 to 476189	4 159 bp	Resistance-Nodulation-Cell Division (RND) multidrug efflux membrane fusion protein MexA precursor and RND multidrug efflux transporter MexB	SMALTIS_SCREEN_mexAB_RD3	CCACCCTGAAGCTGAAAGAC	SMALTIS_SCREEN_mexAB_RD4	CAGGACCAGCGCATTCTG	5 951 bp	1 792 bp	+
ampC	PA4110	From 4594046 to 4595153	1 108 bp	Beta-lactamase precursor AmpC	SMALTIS_SCREEN_ampC_RD3	TACTCACTTCGGTGGCGAAC	SMALTIS_SCREEN_ampC_RD4	GACCCTGCATACCATCAAGG	2 969 bp	1 861 bp	+
arnBCADTEF-ugd	PA3552 to PA3559	From 3979887 to 3988641	8 825 bp	UGD: probable nucleotide sugar dehydrogenase	SMALTIS_SCREEN_arn_RD1	CATGATGATCGCCCACAA	SMALTIS_SCREEN_arn_RD2	GTTCATCGGCGGGATAGTC	10 605 bp	1 850 bp	+
pqsA	PA0996	From 1078545 to 1080007	1 463 bp	PqsA	SMALTIS_SCREEN_pqsA_RD1	GAACGTTTGCCGGAAAAATA	SMALTIS_SCREEN_pqsA_RD2	GATCAGCAGCAGTTCATCCA	3 090 bp	1 627 bp	+
fliEFG	PA1100-1101-1102	From 1191995 to 1195136	3 141 bp	Flagellar hook-basal body complex protein FliE; Flagella M-ring outer membrane protein precursor FliF; flagellar motor switch protein FliG	SMALTIS_SCREEN_fliEFG_RD1	CGCGAGGACCTCTACTATCG	SMALTIS_SCREEN_fliEFG_RD2	TGCTCGAACAGTTGCTTCAC	4 884 bp	1743 bp	+
lasA	PA1871	From 2032759 to 2033859	1 101 bp	LasA protease precursor	SMALTIS_SCREEN_lasA_RD1	ATGGCTACACGACGGAAAAC	SMALTIS_SCREEN_lasA_RD2	CAAGAACCTGCTGGAGAACC	2 829 bp	1 728 bp	+
lasB	PA3724	From 4168987 to 4170483	1 497 bp	Elastase LasB	SMALTIS_Seq_upstream_lasB_S1	CTCGACCAGTTGAACCAGGA	SMALTIS_Seq_upstream_lasB_S2	GACACGTCGATCAGGTCCA	3 508 bp	2 011 bp	+
pilQ	PA5040	From 5675730 to 5677829	2 100 pb	Type 4 fimbrial biogenesis outer membrane protein PilQ precursor	SMALTIS_SCREEN_PilQ_RD1	AAGAGGAGACGCTCAAGCAG	SMALTIS_SCREEN_PilQ_RD2	CAGCAGGACATCGAAGATCA	3 993 bp	1 893 pb	+
exoY	PA2191	From 2410355 to 2411438	1 084 bp	Exoenzyme Y	SMALTIS_SCREEN_exoY_RD1	CTTGTCGGTGTTGCAGGTC	SMALTIS_SCREEN_exoY_RD2	GCTTGCGGACTGATCCATAC	2 494 bp	1 410 bp	+
mexEF	PA2493-2494	From 2808770 to ‬2813057	4 287 bp	Resistance-Nodulation-Cell Division (RND) multidrug efflux membrane fusion protein MexE precursor and (RND) multidrug efflux tranporter MexF	SMALTIS_SCREEN_mexEF_RD3	ATCTCCACCGCCATGAGTC	SMALTIS_SCREEN_mexEF_RD4	GCGAAAGGTCCACTGTCAAC	6 152 bp	1 865 bp	+
plcH	PA0844	From 919264 to 921435	2 172 bp	Hemolytic phospholipase C precursor	SMALTIS_SCREEN_plcH_RD1	CTTCCAGACCGGAGTAGTGG	SMALTIS_SCREEN_plcH_RD2	GATCAGGGCGATGCTTAGAG	3 713 bp	1 541 bp	+
exoT	PA0044	From 58821 to 60090	1 270 bp	Exoenzyme T	SMALTIS_SCREEN_exoT_RD1	CGTGGAGCTTGTCCTTGAG	SMALTIS_SCREEN_exoT_RD2	GTATGGTCGGTTGACGCTCT	2 764 bp	1 494 bp	+
toxA	PA1148	From 1240584 to 1242500	1 917 pb	Exotoxin A precursor	SMALTIS_SCREEN_ToxA_RD1	ACAAAACCACGCTGATTGC	SMALTIS_SCREEN_ToxA_RD1	GATCCCAGCATTGACGAAGT	3 501 pb	1 587 pb	+
exoS	PA3841	From 4303245 to 4304473	1 229 bp	Exoenzyme S	SMALTIS_SCREEN_exoS_RD1	GAAGTCGCATCTCGCTCCT	SMALTIS_SCREEN_exoS_RD2	CCTGATCGCAGGCAGATATT	2 687 bp	1 459 bp	+
rhlA	PA3479	From 3892121 to 3892973	854 bp	Rhamnosyltransferase chain A	SMALTIS_SCREEN_rhlA_RD1	TTCGACGAGAAAAGCTTCGT	SMALTIS_SCREEN_rhlA_RD2	GGATACTGCCGTCGAACAG	2 442 bp	1 588 bp	+
pcrVHpopBD	PA1708-1709	From 1852288 to 1855736	3 448 bp	Type III secretion protein PcrV, regulatory protein PcrH, translocator protein PopB, Translocator outer membrane protein PopD precursor	SMALTIS_SCREEN_popBD_RD1	TATCCTTCCCGCCTATCTGC	SMALTIS_SCREEN_popBD_RD2	GTCACCTTCGGCGACATC	5 416 bp	1 968 bp	+
lecB	PA3361	From 3773029 to 3773376	347 bp	Fucose-binding lectin PA-IIL	Screen LecB RD1	CGGACGCTGCTGTATTGC	Screen LecB RD2	CTGGTCTTGCAACTGATCCG	2 541 bp	2 194 bp	+
lecA	PA2570	From 2905182 to 2905550	368 bp	PA-I galactophilic lectin	SCREEN LecA RD1	GGCCCAGACCAGATAGATCG	SCREEN LecA RD2	CGCCCATGAGATCAATAACCC	2 874 bp	2 506 bp	+
mexCD	PA4598-4598	From 5151088 to 5155286	4 199 bp	Resistance-Nodulation-Cell Division (RND) multidrug efflux membrane fusion protein MexC precursor and (RND) multidrug efflux transporter MexD	SMALTIS_SCREEN_mexCD_RD3	GCTGTCGAGGCACTTTGTC	SMALTIS_SCREEN_mexCD_RD3	ACGTCGCTCGATCAGCTC	6 055 bp	1 856 bp	+
aph	PA4119	From 4607585 to 4608381	797 bp	Aminoglycoside 3'-phosphotransferase type Iib	SMALTIS_SCREEN_APH_RD3	CTTCCAGGTGCACTACGTGA	SMALTIS_SCREEN_APH_RD4	AACGCTTGCAGGTATCTTCG	2 372 bp	1 575 bp	+
